# Supplementary material for: Diet Quality and Risk of Lung Cancer in the Multiethnic Cohort Study
Source: Nutrients. 2021 May 12;13(5):1614. doi: 10.3390/nu13051614 (PMC8151689; doi:10.3390/nu13051614)
Supplement: Supplementary file 1 [file nutrients-13-01614-s001.zip]

Archive with 1 entries (1 files):
- nutrients-1188204-supplementary.pdf
